# Supplementary material for: Functional and Structural Insights into Human PPARα/δ/γ Subtype Selectivity of Bezafibrate, Fenofibric Acid, and Pemafibrate
Source: Int J Mol Sci. 2022 Apr 25;23(9):4726. doi: 10.3390/ijms23094726 (PMC9102038; doi:10.3390/ijms23094726)
Supplement: Supplementary file 1 [file ijms-23-04726-s001.zip]

Archive with 1 entries (1 files):
- ijms-1693348-supplementary.pdf
